# Supplementary material for: The utility of human two plus one small pronucleated zygotes (2.1PN) based on clinical outcomes and the focused ploidy analysis
Source: J Assist Reprod Genet. 2024 Apr 13;41(6):1589–96. doi: 10.1007/s10815-024-03114-9 (PMC11224203; doi:10.1007/s10815-024-03114-9)
Supplement: Supplementary file 2 — Supplementary file2 (XLSX 10 KB) [file 10815_2024_3114_MOESM2_ESM.xlsx]

## Sheet: Sheet1
The utility of human two plus one small pronucleated zygotes (2.1PN) based on clinical outcomes and the focused ploidy analysis.
Journal of Assisted Reproduction and Genetics
Hiromitsu Hattori, Noriyuki Okuyama, Kyota Ashikawa, Yoshiyuki Sakuraba, Hideki Igarashi, Koichi Kyono
Corresponding author: Koichi Kyono
Kyono ART Clinic Takanawa, Takanawa Court 5F, 3-13-1, Takanawa, Minatoku, Tokyo, 108-0074, Japan
Email: kyono@ivf-kyono.or.jp
	Supplemental Table1. The timing of appearance and breakdown of large PN and small PN in diploidy of 2.1PN
		Diploid	Triploid
	Number of embryos	22	1
	tPB (h)	3.0±0.9	5
	tPNa (h)	7.2±1.7	5.8
	tPNb (h)	21.9±2.6	24.9
	tsmPNa (h)	10.9±2.4	6.9
	tsmPNb (h)	21.7±2.7	24.9
	tPB time of 2nd polar body extrusion, tPNa appearance of individual laege pronuclei, tPNb time of pronuclei breakdown, tsmPNa appearance of small pronuclei, tsmPNb time of small pronuclei breakdown.
